# Supplementary material for: ClpL Chaperone as a Possible Component of the Disaggregase Activity of Limosilactobacillus fermentum U-21
Source: Biology (Basel). 2024 Aug 6;13(8):592. doi: 10.3390/biology13080592 (PMC11351774; doi:10.3390/biology13080592)
Supplement: Supplementary file 1 [file biology-13-00592-s001.zip]

Archive with 1 entries (1 files):
- biology-3110215-supplementary.pdf
